# Supplementary material for: Acceptance and Adherence to COVID-19 Vaccination—The Role of Cognitive and Emotional Representations
Source: Int J Environ Res Public Health. 2022 Jul 28;19(15):9268. doi: 10.3390/ijerph19159268 (PMC9368462; doi:10.3390/ijerph19159268)
Supplement: Supplementary file 1 [file ijerph-19-09268-s001.zip]

Archive with 3 entries (3 files):
- Supplementary File I - CHERRIES checklist.pdf
- Supplementary File II - Questionnaire.pdf
- Supplementary Tables.pdf
